# Supplementary material for: Separate Effects of Foliar Applied Selenate and Zinc Oxide on the Accumulation of Macrominerals, Macronutrients and Bioactive Compounds in Two Pea (Pisum sativum L.) Seed Varieties
Source: Plants (Basel). 2022 Aug 1;11(15):2009. doi: 10.3390/plants11152009 (PMC9370774; doi:10.3390/plants11152009)
Supplement: Supplementary file 1 [file plants-11-02009-s001.zip]

Archive with 1 entries (1 files):
- plants-1799121-supplementary.pdf
